# Supplementary material for: A Systematic Two-Sample Mendelian Randomization Analysis Identifies Shared Genetic Origin of Endometriosis and Associated Phenotypes
Source: Life (Basel). 2021 Jan 3;11(1):24. doi: 10.3390/life11010024 (PMC7824623; doi:10.3390/life11010024)
Supplement: Supplementary file 1 [file life-11-00024-s001.zip]

Archive with 2 entries (2 files):
- Garitazelaia-et-al_Supplementary-files_RESUBMISSION_2020-12-29/Garitazelaia-et-al_Figure-S1.pptx
- Garitazelaia-et-al_Supplementary-files_RESUBMISSION_2020-12-29/Garitazelaia-et-al_Table-S1_RESUBMISSION_2020-12-29.xlsx
