# Supplementary material for: A Systematic Two-Sample Mendelian Randomization Analysis Identifies Shared Genetic Origin of Endometriosis and Associated Phenotypes
Source: Life (Basel). 2021 Jan 3;11(1):24. doi: 10.3390/life11010024 (PMC7824623; doi:10.3390/life11010024)
Supplement: Supplementary file 1 [file life-11-00024-s001.zip › Garitazelaia-et-al_Supplementary-files_RESUBMISSION_2020-12-29/Garitazelaia-et-al_Table-S1_RESUBMISSION_2020-12-29.xlsx]

## Sheet: Table S1
Category	Exposure phenotype	Outcome phenotype	SNP	Beta	Standard Error	P-value	FDR	Nearest TSS
Autoimmune diseases	Celiac disease	Endometriosis	rs2762051	-0.627569	0.259373	0.0155394	0.341866	ST13P4
Autoimmune diseases	Celiac disease	Endometriosis	rs1893217	0.473237	0.21974	0.0312697	0.343967	LINC01882
Autoimmune diseases	Celiac disease	Endometriosis	rs4899260	0.431488	0.264717	0.103101	0.600888	ZFP36L1
Autoimmune diseases	Celiac disease	Endometriosis	rs1738074	-0.276243	0.172483	0.109252	0.600888	RSPH3
Autoimmune diseases	Celiac disease	Endometriosis	rs2074404	-0.415868	0.324837	0.200462	0.805662	GOSR2
Autoimmune diseases	Celiac disease	Endometriosis	rs11712165	-0.2471	0.211099	0.241783	0.805662	TMEM39A
Autoimmune diseases	Celiac disease	Endometriosis	rs2327832	-0.154579	0.156511	0.323322	0.805662	LOC102723649
Autoimmune diseases	Celiac disease	Endometriosis	rs13003464	0.16385	0.187462	0.382093	0.805662	PEX13
Autoimmune diseases	Celiac disease	Endometriosis	rs12928822	0.211562	0.24525	0.388337	0.805662	MIR548H2
Autoimmune diseases	Celiac disease	Endometriosis	rs17810546	0.118055	0.137893	0.391925	0.805662	IL12A
Autoimmune diseases	Celiac disease	Endometriosis	rs653178	-0.117924	0.14096	0.402831	0.805662	ATXN2-AS
Autoimmune diseases	Celiac disease	Endometriosis	rs6974491	0.206826	0.281619	0.462694	0.826183	ELMO1
Autoimmune diseases	Celiac disease	Endometriosis	rs2298428	0.147278	0.228281	0.518823	0.826183	YDJC
Autoimmune diseases	Celiac disease	Endometriosis	rs2816316	-0.0972468	0.153265	0.525753	0.826183	RGS1
Autoimmune diseases	Celiac disease	Endometriosis	rs6806528	0.15004	0.271912	0.581087	0.835965	LMOD3
Autoimmune diseases	Celiac disease	Endometriosis	rs4675374	-0.122874	0.244222	0.614876	0.835965	ICOS
Autoimmune diseases	Celiac disease	Endometriosis	rs802734	0.0828006	0.18025	0.645973	0.835965	C6orf58
Autoimmune diseases	Celiac disease	Endometriosis	rs10936599	0.0811798	0.251481	0.746841	0.874272	MYNN
Autoimmune diseases	Celiac disease	Endometriosis	rs13151961	-0.0349878	0.131954	0.790893	0.874272	KIAA1109
Autoimmune diseases	Celiac disease	Endometriosis	rs1033180	0.00104921	0.207218	0.99596	0.99596	IRF4
Autoimmune diseases	Systemic lupus erythematosus	Endometriosis	rs11681718	0.456063	0.219035	0.0373294	0.942834	MIR4772
Autoimmune diseases	Systemic lupus erythematosus	Endometriosis	rs41264285	0.467838	0.254144	0.0656449	0.942834	EFNA4
Autoimmune diseases	Systemic lupus erythematosus	Endometriosis	rs112006329	0.244874	0.149487	0.101402	0.942834	MIR210
Autoimmune diseases	Systemic lupus erythematosus	Endometriosis	rs351758	0.34496	0.24243	0.154758	0.942834	ELP3
Autoimmune diseases	Systemic lupus erythematosus	Endometriosis	rs1143679	0.0868484	0.0728347	0.233102	0.942834	ITGAM
Autoimmune diseases	Systemic lupus erythematosus	Endometriosis	rs2299864	0.160382	0.139463	0.250144	0.942834	ATG5
Autoimmune diseases	Systemic lupus erythematosus	Endometriosis	rs2980512	0.208927	0.183169	0.254026	0.942834	FAM85B
Autoimmune diseases	Systemic lupus erythematosus	Endometriosis	rs10889681	0.333424	0.29264	0.254551	0.942834	IL12RB2
Autoimmune diseases	Systemic lupus erythematosus	Endometriosis	rs10819689	0.257069	0.236963	0.277989	0.942834	LOC101928438
Autoimmune diseases	Systemic lupus erythematosus	Endometriosis	rs4859711	0.210888	0.206845	0.307945	0.942834	SOWAHB
Autoimmune diseases	Systemic lupus erythematosus	Endometriosis	rs12706861	0.0626201	0.0626201	0.317311	0.942834	IRF5
Autoimmune diseases	Systemic lupus erythematosus	Endometriosis	rs3122605	0.151197	0.169071	0.371169	0.942834	IL10
Autoimmune diseases	Systemic lupus erythematosus	Endometriosis	rs11590283	0.154486	0.190289	0.41688	0.942834	ACAP3
Autoimmune diseases	Systemic lupus erythematosus	Endometriosis	rs77000060	0.108706	0.151592	0.473313	0.942834	LINC02528
Autoimmune diseases	Systemic lupus erythematosus	Endometriosis	rs7582694	0.0461	0.0679131	0.49726	0.942834	STAT4
Autoimmune diseases	Systemic lupus erythematosus	Endometriosis	rs7486855	0.160453	0.245321	0.513077	0.942834	IFNG-AS1
Autoimmune diseases	Systemic lupus erythematosus	Endometriosis	rs6679677	0.0605373	0.104485	0.562328	0.942834	PHTF1
Autoimmune diseases	Systemic lupus erythematosus	Endometriosis	rs1966115	0.119821	0.21751	0.581718	0.942834	ZC2HC1A
Autoimmune diseases	Systemic lupus erythematosus	Endometriosis	rs36014129	0.0789217	0.152664	0.605182	0.942834	SLC17A3
Autoimmune diseases	Systemic lupus erythematosus	Endometriosis	rs6131014	0.108735	0.213559	0.610642	0.942834	CD40
Autoimmune diseases	Systemic lupus erythematosus	Endometriosis	rs11578098	0.111277	0.242191	0.645904	0.942834	EVI5
Autoimmune diseases	Systemic lupus erythematosus	Endometriosis	rs2548279	0.0847094	0.237363	0.721184	0.942834	MIR548P
Autoimmune diseases	Systemic lupus erythematosus	Endometriosis	rs10905718	0.0723559	0.232068	0.755202	0.942834	IL2RA
Autoimmune diseases	Systemic lupus erythematosus	Endometriosis	rs131658	0.0354032	0.121895	0.771479	0.942834	RIMBP3B
Autoimmune diseases	Systemic lupus erythematosus	Endometriosis	rs12129787	0.0352023	0.135277	0.794692	0.942834	HSPA6
Autoimmune diseases	Systemic lupus erythematosus	Endometriosis	rs223883	0.0601022	0.259012	0.816504	0.942834	CCL22
Autoimmune diseases	Systemic lupus erythematosus	Endometriosis	rs11059927	0.0419682	0.219809	0.84858	0.942834	SLC15A4
Autoimmune diseases	Systemic lupus erythematosus	Endometriosis	rs1131265	0.0336938	0.179384	0.851009	0.942834	TIMMDC1
Autoimmune diseases	Systemic lupus erythematosus	Endometriosis	rs2015407	0.0469528	0.254887	0.853848	0.942834	TRAF3
Autoimmune diseases	Systemic lupus erythematosus	Endometriosis	rs1170436	0.0369418	0.208912	0.859642	0.942834	ZFP90
Autoimmune diseases	Systemic lupus erythematosus	Endometriosis	rs12156002	0.0215421	0.231219	0.92577	0.953824	MIR1208
Autoimmune diseases	Systemic lupus erythematosus	Endometriosis	rs9652601	0.00344129	0.158299	0.982656	0.982656	CLEC16A
Autoimmune diseases	Sjögren's syndrome	Endometriosis	rs1554770	-0.11342	0.120539	0.346733	0.721942	LINC01116
Autoimmune diseases	Sjögren's syndrome	Endometriosis	rs13425999	-0.00134443	0.133098	0.991941	0.991941	RASGRP3
Autoimmune diseases	Rheumatoid arthritis	Endometriosis	rs9653442	0.708042	0.241076	0.00331396	0.119302	LINC01104
Autoimmune diseases	Rheumatoid arthritis	Endometriosis	rs60733400	0.671975	0.248669	0.00688637	0.123955	PEX10
Autoimmune diseases	Rheumatoid arthritis	Endometriosis	rs9275183	0.0986441	0.0397925	0.0131764	0.158117	HLA-DQA1
Autoimmune diseases	Rheumatoid arthritis	Endometriosis	rs9310852	0.632034	0.303424	0.0372509	0.335258	EOMES
Autoimmune diseases	Rheumatoid arthritis	Endometriosis	rs1042169	-0.155323	0.0832691	0.0621366	0.447383	MIR219A1
Autoimmune diseases	Rheumatoid arthritis	Endometriosis	rs6936656	0.341708	0.204353	0.0944949	0.517605	HLA-DRB5
Autoimmune diseases	Rheumatoid arthritis	Endometriosis	rs706778	-0.399578	0.243388	0.100645	0.517605	IL2RA
Autoimmune diseases	Rheumatoid arthritis	Endometriosis	rs12764378	0.308331	0.247275	0.212429	0.842363	ARID5B
Autoimmune diseases	Rheumatoid arthritis	Endometriosis	rs71565347	0.180722	0.16384	0.270011	0.842363	MIR3135B
Autoimmune diseases	Rheumatoid arthritis	Endometriosis	rs12539741	0.232478	0.226109	0.30387	0.842363	IRF5
Autoimmune diseases	Rheumatoid arthritis	Endometriosis	rs17264332	-0.192593	0.198746	0.332525	0.842363	LOC102723649
Autoimmune diseases	Rheumatoid arthritis	Endometriosis	rs2844456	-0.073015	0.0775013	0.346135	0.842363	MIR1236
Autoimmune diseases	Rheumatoid arthritis	Endometriosis	rs13426947	-0.212932	0.24117	0.377284	0.842363	LOC105373805
Autoimmune diseases	Rheumatoid arthritis	Endometriosis	rs34695944	0.195651	0.22826	0.391366	0.842363	REL
Autoimmune diseases	Rheumatoid arthritis	Endometriosis	rs56339890	0.444469	0.51913	0.391898	0.842363	HCP5B
Autoimmune diseases	Rheumatoid arthritis	Endometriosis	rs2561477	0.218297	0.25816	0.397782	0.842363	C5orf30
Autoimmune diseases	Rheumatoid arthritis	Endometriosis	rs73081554	-0.245901	0.321423	0.444249	0.866861	RPP14
Autoimmune diseases	Rheumatoid arthritis	Endometriosis	rs592390	0.180463	0.265449	0.496605	0.866861	LINC01882
Autoimmune diseases	Rheumatoid arthritis	Endometriosis	rs8026898	-0.12532	0.189328	0.508021	0.866861	PCAT29
Autoimmune diseases	Rheumatoid arthritis	Endometriosis	rs4239702	-0.12279	0.20106	0.541389	0.866861	CD40
Autoimmune diseases	Rheumatoid arthritis	Endometriosis	rs6679677	-0.0350566	0.0605063	0.562328	0.866861	PHTF1
Autoimmune diseases	Rheumatoid arthritis	Endometriosis	rs11574914	0.131732	0.231553	0.569421	0.866861	CCL21
Autoimmune diseases	Rheumatoid arthritis	Endometriosis	rs8032939	0.13215	0.247138	0.592842	0.866861	RASGRP1
Autoimmune diseases	Rheumatoid arthritis	Endometriosis	rs62395855	-0.0569633	0.10922	0.601987	0.866861	MIR1236
Autoimmune diseases	Rheumatoid arthritis	Endometriosis	rs28411352	-0.125527	0.25872	0.627545	0.868908	YRDC
Autoimmune diseases	Rheumatoid arthritis	Endometriosis	rs62401699	-0.136602	0.366958	0.709703	0.933519	MIR4640
Autoimmune diseases	Rheumatoid arthritis	Endometriosis	rs537544	-0.0677914	0.222253	0.760351	0.933519	GATA3-AS1
Autoimmune diseases	Rheumatoid arthritis	Endometriosis	rs9603608	0.0651591	0.252012	0.795979	0.933519	MIR4305
Autoimmune diseases	Rheumatoid arthritis	Endometriosis	rs34046593	-0.0407836	0.195332	0.834611	0.933519	RBPJ
Autoimmune diseases	Rheumatoid arthritis	Endometriosis	rs10790268	0.0406106	0.204899	0.84289	0.933519	CXCR5
Autoimmune diseases	Rheumatoid arthritis	Endometriosis	rs10985070	-0.055168	0.303424	0.855725	0.933519	PHF19
Autoimmune diseases	Rheumatoid arthritis	Endometriosis	rs3087243	0.0229783	0.193161	0.905308	0.949422	CTLA4
Autoimmune diseases	Rheumatoid arthritis	Endometriosis	rs12232497	-0.0212065	0.268262	0.936992	0.949422	ZPBP2
Autoimmune diseases	Rheumatoid arthritis	Endometriosis	rs212389	-0.0178365	0.281187	0.949422	0.949422	TAGAP
Autoimmune diseases	Multiple sclerosis	Endometriosis	rs6072343	-0.705519	0.356241	0.0476523	0.44789	LPIN3
Autoimmune diseases	Multiple sclerosis	Endometriosis	rs5756391	0.607528	0.449639	0.176649	0.44789	CSF2RB
Autoimmune diseases	Multiple sclerosis	Endometriosis	rs4755450	-0.60238	0.485679	0.214871	0.44789	PRR5L
Autoimmune diseases	Multiple sclerosis	Endometriosis	rs3004212	-0.478874	0.406452	0.238724	0.44789	CSGALNACT2
Autoimmune diseases	Multiple sclerosis	Endometriosis	rs806349	0.45822	0.43591	0.293175	0.44789	ST13P4
Autoimmune diseases	Multiple sclerosis	Endometriosis	rs9808753	-0.391052	0.377128	0.299772	0.44789	IFNAR1
Autoimmune diseases	Multiple sclerosis	Endometriosis	rs7260516	-0.466801	0.454788	0.304696	0.44789	FPR3
Autoimmune diseases	Multiple sclerosis	Endometriosis	rs1534422	-0.422181	0.446207	0.34407	0.44789	TRIB2
Autoimmune diseases	Multiple sclerosis	Endometriosis	rs4924273	0.372458	0.413842	0.36812	0.44789	RASGRP1
Autoimmune diseases	Multiple sclerosis	Endometriosis	rs731089	-0.393005	0.451356	0.383906	0.44789	LINC00423
Autoimmune diseases	Multiple sclerosis	Endometriosis	rs189139	0.181795	0.409408	0.657011	0.707551	ADD1
Autoimmune diseases	Multiple sclerosis	Endometriosis	rs6435203	-0.131543	0.438968	0.764434	0.764434	CD28
Anthropometric traits	Weight	Endometriosis	rs2867131	-1.38904	0.471233	0.00320174	0.0352191	LOC105373352
Anthropometric traits	Weight	Endometriosis	rs4129299	-1.99487	0.774359	0.00999047	0.0549476	CADM2-AS2
Anthropometric traits	Weight	Endometriosis	rs543874	-0.996296	0.611111	0.103037	0.226682	SEC16B
Anthropometric traits	Weight	Endometriosis	rs6567160	-0.808621	0.563793	0.151501	0.277751	MC4R
Anthropometric traits	Weight	Endometriosis	rs1421085	-0.430435	0.372464	0.247828	0.389443	FTO-IT1
Anthropometric traits	Weight	Endometriosis	rs806794	-434	522	0.405738	0.546644	H2BC7
Anthropometric traits	Weight	Endometriosis	rs6091540	0.6	0.789474	0.447255	0.546644	LINC01524
Anthropometric traits	Weight	Endometriosis	rs7970350	0.447059	0.747059	0.549556	0.604512	MIR6074
Anthropometric traits	Weight	Endometriosis	rs10938397	0.256818	0.577273	0.656405	0.656405	GNPDA2
Anthropometric traits	Height	Endometriosis	rs1046934	-1.39787	0.548936	0.0108806	0.374731	TSEN15
Anthropometric traits	Height	Endometriosis	rs16942383	1.59417	0.665833	0.0166547	0.374731	HAPLN3
Anthropometric traits	Height	Endometriosis	rs17346452	1.6175	0.75	0.0310316	0.44029	MIR3120
Anthropometric traits	Height	Endometriosis	rs6436066	-1.59394	0.772727	0.0391369	0.44029	TTLL4
Anthropometric traits	Height	Endometriosis	rs6450922	0.983333	0.512963	0.0552421	0.497179	NPR3
Anthropometric traits	Height	Endometriosis	rs2070776	1.15263	0.681579	0.0908139	0.679107	GH1
Anthropometric traits	Height	Endometriosis	rs12208776	-1.00244	0.619512	0.105639	0.679107	BMP6
Anthropometric traits	Height	Endometriosis	rs10771408	1.00714	0.65	0.121273	0.682163	CCDC91
Anthropometric traits	Height	Endometriosis	rs7536458	-1045	735	0.155093	0.730647	SPAG17
Anthropometric traits	Height	Endometriosis	rs310405	-1.03235	0.747059	0.167006	0.730647	TENT5A
Anthropometric traits	Height	Endometriosis	rs12214804	0.94321	0.701235	0.178602	0.730647	HMGA1
Anthropometric traits	Height	Endometriosis	rs7759938	-775	0.6775	0.25266	0.87247	LIN28B
Anthropometric traits	Height	Endometriosis	rs1036821	-0.781081	0.727027	0.282666	0.87247	ZFAT-AS1
Anthropometric traits	Height	Endometriosis	rs7698271	-0.716901	0.678873	0.290961	0.87247	LCORL
Anthropometric traits	Height	Endometriosis	rs7460090	-0.653968	0.644444	0.310212	0.87247	SDR16C5
Anthropometric traits	Height	Endometriosis	rs4867721	0.7	0.745714	0.347886	0.920875	LOC285593
Anthropometric traits	Height	Endometriosis	rs806794	-0.380702	0.457895	0.405738	0.993932	H2BC7
Anthropometric traits	Height	Endometriosis	rs3791679	-0.495833	0.629167	0.43065	0.993932	EFEMP1
Anthropometric traits	Height	Endometriosis	rs1490384	0.535294	0.744118	0.471914	0.993932	MIR588
Anthropometric traits	Height	Endometriosis	rs4733724	-0.45625	0.702083	0.515788	0.993932	CCDC26
Anthropometric traits	Height	Endometriosis	rs1708299	-0.358333	0.558333	0.521009	0.993932	JAZF1-AS1
Anthropometric traits	Height	Endometriosis	rs1351394	0.266667	0.445614	0.549556	0.993932	MIR6074
Anthropometric traits	Height	Endometriosis	rs42235	-0.27541	0.462295	0.551346	0.993932	FAM133B
Anthropometric traits	Height	Endometriosis	rs798497	0.269811	0.496226	0.58663	0.993932	AMZ1
Anthropometric traits	Height	Endometriosis	rs2145270	0.34	0.6925	0.623444	0.993932	LINC01713
Anthropometric traits	Height	Endometriosis	rs572169	0.351351	0.727027	0.628903	0.993932	GHSR
Anthropometric traits	Height	Endometriosis	rs11107116	0.246429	0.519643	0.635338	0.993932	SOCS2-AS1
Anthropometric traits	Height	Endometriosis	rs11118347	-0.341176	0.744118	0.646595	0.993932	ZC3H11B
Anthropometric traits	Height	Endometriosis	rs817300	0.206452	0.492473	0.67506	0.993932	PTCH1
Anthropometric traits	Height	Endometriosis	rs1662843	0.268571	0.751429	0.720782	0.993932	PRKG2
Anthropometric traits	Height	Endometriosis	rs33852	-0.216216	0.748649	0.772728	0.993932	SMIM23
Anthropometric traits	Height	Endometriosis	rs11205303	-0.101961	0.537255	0.849481	0.993932	MTMR11
Anthropometric traits	Height	Endometriosis	rs6932730	0.17561	1.00976	0.861934	0.993932	MIR6891
Anthropometric traits	Height	Endometriosis	rs4369779	-0.1	0.658696	0.879333	0.993932	CABLES1
Anthropometric traits	Height	Endometriosis	rs10799445	-0.107895	0.736842	0.883583	0.993932	SNAP47
Anthropometric traits	Height	Endometriosis	rs2093210	-85	695	0.90266	0.993932	SIX6
Anthropometric traits	Height	Endometriosis	rs3764419	0.0414634	0.634146	0.947868	0.993932	ATAD5
Anthropometric traits	Height	Endometriosis	rs11880992	0.0432432	0.710811	0.951489	0.993932	AP3D1
Anthropometric traits	Height	Endometriosis	rs293713	0.0342105	0.678947	0.959814	0.993932	CDK5RAP1
Anthropometric traits	Height	Endometriosis	rs6879260	-0.0361111	0.716667	0.959814	0.993932	MAPK9
Anthropometric traits	Height	Endometriosis	rs1172294	0.0214286	0.616667	0.97228	0.993932	DNAJC27-AS1
Anthropometric traits	Height	Endometriosis	rs6512577	-0.0115385	0.598077	0.984608	0.993932	ZFAS1
Anthropometric traits	Height	Endometriosis	rs3824867	0.00526316	0.692105	0.993932	0.993932	RAPSN
Anthropometric traits	Body mass index	Endometriosis	rs6548237	-1.31004	0.497817	0.00849891	0.148547	TMEM18
Anthropometric traits	Body mass index	Endometriosis	rs13098327	-1.91592	1.00601	0.056848	0.428797	CADM2-AS2
Anthropometric traits	Body mass index	Endometriosis	rs10968576	-1.67128	0.906574	0.0652544	0.428797	LINGO2
Anthropometric traits	Body mass index	Endometriosis	rs10767664	-1.25877	0.741228	0.0894653	0.428797	BDNF
Anthropometric traits	Body mass index	Endometriosis	rs543874	-0.892206	0.547264	0.103037	0.428797	SEC16B
Anthropometric traits	Body mass index	Endometriosis	rs745213	1.78717	1.09913	0.103951	0.428797	SKOR1
Anthropometric traits	Body mass index	Endometriosis	rs663129	-0.813051	0.57672	0.158603	0.563305	MC4R
Anthropometric traits	Body mass index	Endometriosis	rs3817334	-1.41132	1.03019	0.170698	0.563305	CELF1
Anthropometric traits	Body mass index	Endometriosis	rs16851483	1.23282	1.12595	0.273554	0.76722	RASA2
Anthropometric traits	Body mass index	Endometriosis	rs1121980	-0.359173	0.334625	0.28311	0.76722	FTO-IT1
Anthropometric traits	Body mass index	Endometriosis	rs12529728	-0.705628	0.683983	0.302238	0.76722	TFAP2B
Anthropometric traits	Body mass index	Endometriosis	rs2060604	1.07328	1.12069	0.338218	0.778082	HNF4G
Anthropometric traits	Body mass index	Endometriosis	rs9931989	0.875969	1.00775	0.384721	0.778082	ATP2A1-AS1
Anthropometric traits	Body mass index	Endometriosis	rs7239883	0.909091	1.1039	0.410207	0.778082	LINC00907
Anthropometric traits	Body mass index	Endometriosis	rs6091540	0.767677	1.0101	0.447255	0.778082	LINC01524
Anthropometric traits	Body mass index	Endometriosis	rs11165643	-0.843478	1.12174	0.452088	0.778082	LINC01787
Anthropometric traits	Body mass index	Endometriosis	rs3127553	0.710425	1.01158	0.482498	0.778082	BEND5
Anthropometric traits	Body mass index	Endometriosis	rs8097783	-0.835938	1.24609	0.502318	0.778082	MC4R
Anthropometric traits	Body mass index	Endometriosis	rs4929923	0.67234	1.13191	0.552522	0.778082	STK33
Anthropometric traits	Body mass index	Endometriosis	rs6465468	0.693878	1.21224	0.567057	0.778082	PDK4
Anthropometric traits	Body mass index	Endometriosis	rs2303108	0.546763	0.956835	0.567709	0.778082	SAE1
Anthropometric traits	Body mass index	Endometriosis	rs12446632	0.476852	0.881944	0.588727	0.778082	GPRC5B
Anthropometric traits	Body mass index	Endometriosis	rs2112347	-0.456376	0.862416	0.596679	0.778082	POC5
Anthropometric traits	Body mass index	Endometriosis	rs7138803	0.37931	0.75	0.613034	0.778082	BCDIN3D
Anthropometric traits	Body mass index	Endometriosis	rs10938397	0.279703	0.628713	0.656405	0.802273	GNPDA2
Anthropometric traits	Body mass index	Endometriosis	rs1928295	-0.341085	0.98062	0.727971	0.857966	LOC101928797
Anthropometric traits	Body mass index	Endometriosis	rs17024393	0.193548	0.793829	0.807373	0.912506	AMPD2
Anthropometric traits	Body mass index	Endometriosis	rs1016287	0.244094	1.13386	0.829551	0.912506	LINC01793
Anthropometric traits	Body mass index	Endometriosis	rs10182181	0.10929	0.704918	0.876791	0.933358	ADCY3
Anthropometric traits	Body mass index	Endometriosis	rs4981693	0.0357143	0.800595	0.964418	0.981154	LINC02282
Anthropometric traits	Body mass index	Endometriosis	rs11663558	0.0222222	0.940741	0.981154	0.981154	NPC1
Anthropometric traits	Waist-to-hip ratio	Endometriosis	rs1936805	2.12045	0.577273	0.000239505	0.00479011	RSPO3
Anthropometric traits	Waist-to-hip ratio	Endometriosis	rs1294421	-1.75455	0.784848	0.0253831	0.253831	LY86-AS1
Anthropometric traits	Waist-to-hip ratio	Endometriosis	rs1045241	-1.96296	1.00741	0.0513516	0.342344	HSD17B4
Anthropometric traits	Waist-to-hip ratio	Endometriosis	rs11989744	-1.47429	0.837143	0.0782228	0.391114	NKX2-6
Anthropometric traits	Waist-to-hip ratio	Endometriosis	rs17819328	0.953125	0.79375	0.229834	0.763148	TSEN2
Anthropometric traits	Waist-to-hip ratio	Endometriosis	rs3902751	-0.878125	0.865625	0.310373	0.763148	LOC646588
Anthropometric traits	Waist-to-hip ratio	Endometriosis	rs2765539	1.19032	1.20968	0.325116	0.763148	LOC105378933
Anthropometric traits	Waist-to-hip ratio	Endometriosis	rs11048470	-0.769697	0.818182	0.346838	0.763148	BHLHE41
Anthropometric traits	Waist-to-hip ratio	Endometriosis	rs11075985	-0.574359	0.65641	0.381574	0.763148	FTO-IT1
Anthropometric traits	Waist-to-hip ratio	Endometriosis	rs9860730	-0.569048	0.72619	0.433271	0.787765	ADAMTS9
Anthropometric traits	Waist-to-hip ratio	Endometriosis	rs10195252	-0.381818	0.6	0.524539	0.874232	SNORA70F
Anthropometric traits	Waist-to-hip ratio	Endometriosis	rs1443512	0.313514	0.762162	0.680818	0.948269	HOXC12
Anthropometric traits	Waist-to-hip ratio	Endometriosis	rs4471313	0.356667	0.963333	0.711202	0.948269	LINC01142
Anthropometric traits	Waist-to-hip ratio	Endometriosis	rs2179129	-0.180769	1.00385	0.857092	0.996859	C22orf31
Anthropometric traits	Waist-to-hip ratio	Endometriosis	rs12679556	0.176667	0.986667	0.857895	0.996859	EYA1
Anthropometric traits	Waist-to-hip ratio	Endometriosis	rs863750	-0.0814815	0.951852	0.931782	0.996859	ZNF664-RFLNA
Anthropometric traits	Waist-to-hip ratio	Endometriosis	rs10804591	-0.0571429	0.908571	0.949852	0.996859	PLXND1
Anthropometric traits	Waist-to-hip ratio	Endometriosis	rs1358980	-0.00204082	0.518367	0.996859	0.996859	VEGFA
Female reproductive traits	Sex hormone levels	Endometriosis	rs11031002	-1.03348	0.154751	2.41627e-11	1.08322e-10	FSHB
Female reproductive traits	Sex hormone levels	Endometriosis	rs11031005	0.950431	0.142672	2.70804e-11	1.08322e-10	FSHB
Female reproductive traits	Sex hormone levels	Endometriosis	rs117585797	-0.129487	0.093109	0.164315	0.438173	ANO2
Female reproductive traits	Sex hormone levels	Endometriosis	rs117145500	-0.0804348	0.184058	0.662106	0.756731	LOC105371267
Female reproductive traits	Sex hormone levels	Endometriosis	rs1641549	-0.0559055	0.225984	0.804609	0.804609	WRAP53
Female reproductive traits	Anti-Mullerian hormone levels	Endometriosis	rs35829351	-0.568182	0.23	0.0134979	0.0472426	OR56B4
Female reproductive traits	Anti-Mullerian hormone levels	Endometriosis	rs76673357	-0.433636	0.263182	0.0994207	0.231982	SNORD17
Female reproductive traits	Anti-Mullerian hormone levels	Endometriosis	rs6743761	-0.415556	0.282222	0.140902	0.246578	HPCAL1
Female reproductive traits	Anti-Mullerian hormone levels	Endometriosis	rs7168070	-0.194545	0.28	0.487177	0.496308	RGMA
Female reproductive traits	Anti-Mullerian hormone levels	Endometriosis	rs10732995	-0.212069	0.311724	0.496308	0.496308	KIAA0040
Female reproductive traits	Age at menarche	Endometriosis	rs11031006	-10.9121	1.63395	2.41627e-11	3.8177e-09	FSHB
Female reproductive traits	Age at menarche	Endometriosis	rs2524158	-9.57944	1.47215	7.66194e-11	6.05293e-09	LINC02571
Female reproductive traits	Age at menarche	Endometriosis	rs9397414	-9.56214	1.97963	1.36356e-06	7.18142e-05	CCDC170
Female reproductive traits	Age at menarche	Endometriosis	rs4857841	4.42726	1.53992	0.00404027	0.159591	DNAJB8-AS1
Female reproductive traits	Age at menarche	Endometriosis	rs13022337	2.95262	1.09723	0.00712463	0.225138	TMEM18
Female reproductive traits	Age at menarche	Endometriosis	rs7073961	5.91068	2.27048	0.00923387	0.243158	ATE1-AS1
Female reproductive traits	Age at menarche	Endometriosis	rs2254479	-3.94373	1.5888	0.0130569	0.294713	USP49
Female reproductive traits	Age at menarche	Endometriosis	rs4771121	5.00823	2.08387	0.0162464	0.29738	MTIF3
Female reproductive traits	Age at menarche	Endometriosis	rs190286519	-4.29518	1.79864	0.0169394	0.29738	BMPR2
Female reproductive traits	Age at menarche	Endometriosis	rs62376854	4.14855	1.86562	0.0261697	0.413481	CAMK4
Female reproductive traits	Age at menarche	Endometriosis	rs7854743	-4.39929	2.05451	0.0322511	0.463243	ANXA1
Female reproductive traits	Age at menarche	Endometriosis	rs75544266	-3.88323	1.96548	0.0481871	0.539352	TACR3
Female reproductive traits	Age at menarche	Endometriosis	rs6007594	4.43031	2.30438	0.0545355	0.539352	FAM118A
Female reproductive traits	Age at menarche	Endometriosis	rs7915178	2.66753	1.39058	0.0550745	0.539352	ADARB2
Female reproductive traits	Age at menarche	Endometriosis	rs1555406	-3.16149	1.66286	0.0572713	0.539352	DLK1
Female reproductive traits	Age at menarche	Endometriosis	rs4877593	-3.58896	1.9256	0.0623479	0.539352	LINC01507
Female reproductive traits	Age at menarche	Endometriosis	rs11228700	-4.77859	2.57071	0.0630471	0.539352	OR5AP2
Female reproductive traits	Age at menarche	Endometriosis	rs2524158	-9.57944	5.1943	0.0651509	0.539352	LINC02571
Female reproductive traits	Age at menarche	Endometriosis	rs11875135	2.76601	1.51711	0.0682724	0.539352	MC4R
Female reproductive traits	Age at menarche	Endometriosis	rs4875259	3.45663	1.93571	0.0741455	0.557857	CSMD1
Female reproductive traits	Age at menarche	Endometriosis	rs11030104	2.97063	1.72144	0.0844079	0.559464	LINC00678
Female reproductive traits	Age at menarche	Endometriosis	rs35917007	-2.2483	1.31708	0.0878162	0.559464	REXO1
Female reproductive traits	Age at menarche	Endometriosis	rs7652234	-2.28671	1.35233	0.0908473	0.559464	LINC00691
Female reproductive traits	Age at menarche	Endometriosis	rs7742131	-3.88643	2.31258	0.0928493	0.559464	SIM1
Female reproductive traits	Age at menarche	Endometriosis	rs539515	1.90708	1.14563	0.0959821	0.559464	SEC16B
Female reproductive traits	Age at menarche	Endometriosis	rs35605425	2.27737	1.37841	0.0984991	0.559464	BEND6
Female reproductive traits	Age at menarche	Endometriosis	rs4738266	-3.43092	2.1033	0.102847	0.559464	KCNB2
Female reproductive traits	Age at menarche	Endometriosis	rs113772882	4.19526	2.5733	0.103037	0.559464	TFAMP1
Female reproductive traits	Age at menarche	Endometriosis	rs17053711	-3.20245	1.98247	0.106227	0.559464	KCTD9
Female reproductive traits	Age at menarche	Endometriosis	rs2428493	-2.55349	1.61428	0.113691	0.579458	MIR6891
Female reproductive traits	Age at menarche	Endometriosis	rs12728183	-2.427	1.60333	0.130095	0.642346	OLFM3
Female reproductive traits	Age at menarche	Endometriosis	rs7463166	-2.72425	1.8618	0.143403	0.686596	CSMD1
Female reproductive traits	Age at menarche	Endometriosis	rs4664605	2.54456	1.79331	0.155923	0.691561	ARL6IP6
Female reproductive traits	Age at menarche	Endometriosis	rs72767997	-5.95236	4.21184	0.157584	0.691561	MIR4714
Female reproductive traits	Age at menarche	Endometriosis	rs35961679	3.66614	2.59462	0.157662	0.691561	CBX4
Female reproductive traits	Age at menarche	Endometriosis	rs561821	2.20116	1.57389	0.161948	0.691561	INO80
Female reproductive traits	Age at menarche	Endometriosis	rs1361108	-1.62764	1.21595	0.180707	0.71251	MIR588
Female reproductive traits	Age at menarche	Endometriosis	rs2234362	2.42927	1.81521	0.180804	0.71251	KMT2B
Female reproductive traits	Age at menarche	Endometriosis	rs12040029	2.96574	2.2243	0.182422	0.71251	RPS6KC1
Female reproductive traits	Age at menarche	Endometriosis	rs4660257	-1.74511	1.31623	0.184892	0.71251	ST3GAL3
Female reproductive traits	Age at menarche	Endometriosis	rs7115813	-1.17755	0.909928	0.195625	0.716164	BSX
Female reproductive traits	Age at menarche	Endometriosis	rs2343506	-2.48007	1.92561	0.197768	0.716164	CCDC190
Female reproductive traits	Age at menarche	Endometriosis	rs4326331	-2.86572	2.23334	0.199438	0.716164	LOC100506585
Female reproductive traits	Age at menarche	Endometriosis	rs35436838	2.68622	2.15269	0.212089	0.743989	RORB-AS1
Female reproductive traits	Age at menarche	Endometriosis	rs12532356	2.09597	1.75127	0.231375	0.743989	FEZF1
Female reproductive traits	Age at menarche	Endometriosis	rs1933801	-0.523751	0.438339	0.232144	0.743989	LIN28B
Female reproductive traits	Age at menarche	Endometriosis	rs12592315	-2.52304	2.15651	0.242017	0.743989	SKOR1
Female reproductive traits	Age at menarche	Endometriosis	rs62048402	0.964452	0.837379	0.249423	0.743989	FTO-IT1
Female reproductive traits	Age at menarche	Endometriosis	rs12211649	1.54808	1.35421	0.252973	0.743989	PRDM13
Female reproductive traits	Age at menarche	Endometriosis	rs1172955	-1.28182	1.13055	0.256877	0.743989	ZNF518A
Female reproductive traits	Age at menarche	Endometriosis	rs61655108	-2.34198	2.11317	0.267741	0.743989	ACSS2
Female reproductive traits	Age at menarche	Endometriosis	rs1544543	-2.05537	1.87454	0.272876	0.743989	GFRA1
Female reproductive traits	Age at menarche	Endometriosis	rs10090153	1.92898	1.77109	0.276089	0.743989	MIR3149
Female reproductive traits	Age at menarche	Endometriosis	rs583887	2.58527	2.39763	0.280917	0.743989	EFEMP2
Female reproductive traits	Age at menarche	Endometriosis	rs697049	-2.07872	1.92931	0.281283	0.743989	SMARCA2
Female reproductive traits	Age at menarche	Endometriosis	rs62520182	1.20271	1.1176	0.281856	0.743989	KCNK9
Female reproductive traits	Age at menarche	Endometriosis	rs9592952	-2.0545	1.91151	0.282463	0.743989	KLF12
Female reproductive traits	Age at menarche	Endometriosis	rs11605776	-1.31657	1.22651	0.28308	0.743989	ARNTL
Female reproductive traits	Age at menarche	Endometriosis	rs4735761	-1.77796	1.67888	0.289592	0.743989	PEX2
Female reproductive traits	Age at menarche	Endometriosis	rs10063744	-2.00931	1.89971	0.290196	0.743989	PCSK1
Female reproductive traits	Age at menarche	Endometriosis	rs11678561	-2.13207	2.02546	0.29251	0.743989	FIGN
Female reproductive traits	Age at menarche	Endometriosis	rs4073513	2.08104	1.99403	0.296654	0.743989	PHF21A
Female reproductive traits	Age at menarche	Endometriosis	rs752278	-1.23168	1.21281	0.309837	0.76491	MRPL46
Female reproductive traits	Age at menarche	Endometriosis	rs11746435	2.12097	2.14197	0.322078	0.778597	MIR874
Female reproductive traits	Age at menarche	Endometriosis	rs9757252	1.24501	1.27374	0.32835	0.778597	VGLL3
Female reproductive traits	Age at menarche	Endometriosis	rs2048113	-1.59105	1.63389	0.330164	0.778597	FAM83B
Female reproductive traits	Age at menarche	Endometriosis	rs7852169	-1.00937	1.06861	0.344884	0.801349	ZNF483
Female reproductive traits	Age at menarche	Endometriosis	rs2422137	-1.60814	1.76826	0.363113	0.831477	NEGR1
Female reproductive traits	Age at menarche	Endometriosis	rs13279589	-1.8582	2.08957	0.373856	0.832522	RMDN1
Female reproductive traits	Age at menarche	Endometriosis	rs13322435	-1.39298	1.65071	0.398744	0.832522	LINC02029
Female reproductive traits	Age at menarche	Endometriosis	rs7560791	1.87303	2.21958	0.398744	0.832522	GPD2
Female reproductive traits	Age at menarche	Endometriosis	rs16841741	1.39222	1.65123	0.399152	0.832522	LOC101927960
Female reproductive traits	Age at menarche	Endometriosis	rs12543893	-1.60137	1.90091	0.399551	0.832522	OPRK1
Female reproductive traits	Age at menarche	Endometriosis	rs55876427	-1.53227	1.84585	0.406473	0.832522	LOC101927437
Female reproductive traits	Age at menarche	Endometriosis	rs16860342	-1.16362	1.42038	0.412655	0.832522	TRA2B
Female reproductive traits	Age at menarche	Endometriosis	rs11130329	-1.71101	2.10281	0.415829	0.832522	MIR8064
Female reproductive traits	Age at menarche	Endometriosis	rs62379978	0.784301	0.969397	0.41848	0.832522	JADE2
Female reproductive traits	Age at menarche	Endometriosis	rs59695806	1.68387	2.0825	0.418756	0.832522	DCAKD
Female reproductive traits	Age at menarche	Endometriosis	rs62106258	-1.28159	1.59448	0.42153	0.832522	LINC01874
Female reproductive traits	Age at menarche	Endometriosis	rs11619721	1.88867	2.40587	0.432437	0.833001	TEX29
Female reproductive traits	Age at menarche	Endometriosis	rs3136247	-1.85014	2.37261	0.435513	0.833001	MSH6
Female reproductive traits	Age at menarche	Endometriosis	rs4515148	1.46909	1.89249	0.437589	0.833001	MIR4275
Female reproductive traits	Age at menarche	Endometriosis	rs2076308	1.24399	1.68904	0.461422	0.848847	TFAP2B
Female reproductive traits	Age at menarche	Endometriosis	rs852033	1.31779	1.82416	0.470044	0.848847	PCSK2
Female reproductive traits	Age at menarche	Endometriosis	rs2051189	-1.44609	2.02452	0.475051	0.848847	ATP5PO
Female reproductive traits	Age at menarche	Endometriosis	rs7553348	0.683094	0.970915	0.481709	0.848847	LRRC53
Female reproductive traits	Age at menarche	Endometriosis	rs913588	-0.945754	1.35952	0.486647	0.848847	KDM4C
Female reproductive traits	Age at menarche	Endometriosis	rs1167796	-1.26724	1.85325	0.494105	0.848847	PMS2P3
Female reproductive traits	Age at menarche	Endometriosis	rs2454055	1.13255	1.66363	0.496018	0.848847	CTBP2
Female reproductive traits	Age at menarche	Endometriosis	rs10136330	-2.36988	3.56506	0.50621	0.848847	PRKD1
Female reproductive traits	Age at menarche	Endometriosis	rs10208482	-0.773726	1.18837	0.514995	0.848847	LINC01923
Female reproductive traits	Age at menarche	Endometriosis	rs1516883	-0.392611	0.604711	0.516174	0.848847	LINC01505
Female reproductive traits	Age at menarche	Endometriosis	rs9851777	1.15173	1.77841	0.517231	0.848847	C3orf38
Female reproductive traits	Age at menarche	Endometriosis	rs12460629	1.08231	1.69482	0.523085	0.848847	CRTC1
Female reproductive traits	Age at menarche	Endometriosis	rs61371450	1.42682	2.25262	0.526469	0.848847	SOX6
Female reproductive traits	Age at menarche	Endometriosis	rs8112411	-0.678173	1.08084	0.530364	0.848847	PIN1
Female reproductive traits	Age at menarche	Endometriosis	rs2049618	-1.26968	2.03776	0.533234	0.848847	LINC02398
Female reproductive traits	Age at menarche	Endometriosis	rs114285994	-0.940168	1.54139	0.541896	0.848847	GPRC5B
Female reproductive traits	Age at menarche	Endometriosis	rs11738611	1.33952	2.20506	0.543535	0.848847	LOC102724404
Female reproductive traits	Age at menarche	Endometriosis	rs3810291	-0.93802	1.55946	0.547505	0.848847	TMEM160
Female reproductive traits	Age at menarche	Endometriosis	rs10895141	-0.751559	1.25098	0.54799	0.848847	MIR3920
Female reproductive traits	Age at menarche	Endometriosis	rs12891481	1.1127	1.93219	0.564699	0.851348	ADCK1
Female reproductive traits	Age at menarche	Endometriosis	rs2798224	1.17318	2.06449	0.569855	0.851348	MSANTD1
Female reproductive traits	Age at menarche	Endometriosis	rs12360772	-1.13527	2.01195	0.572575	0.851348	MIR7847
Female reproductive traits	Age at menarche	Endometriosis	rs7563777	-1.05845	1.9082	0.579108	0.851348	THSD7B
Female reproductive traits	Age at menarche	Endometriosis	rs13233916	-0.883117	1.59382	0.579517	0.851348	UBN2
Female reproductive traits	Age at menarche	Endometriosis	rs12344679	-1.2201	2.2161	0.581934	0.851348	UNQ6494
Female reproductive traits	Age at menarche	Endometriosis	rs3743266	0.79423	1.49911	0.59625	0.852734	ICE2
Female reproductive traits	Age at menarche	Endometriosis	rs9322076	-0.714677	1.37562	0.60339	0.852734	SIM1
Female reproductive traits	Age at menarche	Endometriosis	rs11893331	-0.448901	0.870686	0.606154	0.852734	LOC100129434
Female reproductive traits	Age at menarche	Endometriosis	rs10150677	0.924541	1.7947	0.606447	0.852734	MIR4506
Female reproductive traits	Age at menarche	Endometriosis	rs9341625	0.744216	1.45849	0.609867	0.852734	LINC02540
Female reproductive traits	Age at menarche	Endometriosis	rs9849338	-0.889661	1.84091	0.628903	0.869403	GHSR
Female reproductive traits	Age at menarche	Endometriosis	rs7048426	-0.998474	2.10998	0.63606	0.869403	TYRP1
Female reproductive traits	Age at menarche	Endometriosis	rs2679894	-0.521793	1.12251	0.642043	0.869403	GPR45
Female reproductive traits	Age at menarche	Endometriosis	rs7048426	-0.998474	2.22302	0.653322	0.869403	TYRP1
Female reproductive traits	Age at menarche	Endometriosis	rs12641981	-0.693809	1.55954	0.656405	0.869403	GNPDA2
Female reproductive traits	Age at menarche	Endometriosis	rs10810065	0.87384	1.97502	0.658166	0.869403	LINC00583
Female reproductive traits	Age at menarche	Endometriosis	rs11218864	0.770046	1.75213	0.660306	0.869403	CRTAM
Female reproductive traits	Age at menarche	Endometriosis	rs1362376	-0.713482	1.7134	0.677108	0.884157	CASC22
Female reproductive traits	Age at menarche	Endometriosis	rs62507083	-0.842875	2.26487	0.70978	0.894938	NPBWR1
Female reproductive traits	Age at menarche	Endometriosis	rs2953330	0.776635	2.14814	0.717697	0.894938	LINC02774
Female reproductive traits	Age at menarche	Endometriosis	rs111401540	0.769988	2.18275	0.724268	0.894938	AIPL1
Female reproductive traits	Age at menarche	Endometriosis	rs27161	-0.75124	2.27672	0.741425	0.894938	DNAJC21
Female reproductive traits	Age at menarche	Endometriosis	rs9816563	-0.66058	2.02106	0.743783	0.894938	RARB
Female reproductive traits	Age at menarche	Endometriosis	rs192558	0.308717	0.951575	0.745614	0.894938	RXRG
Female reproductive traits	Age at menarche	Endometriosis	rs10226266	-0.67102	2.09489	0.748731	0.894938	KBTBD2
Female reproductive traits	Age at menarche	Endometriosis	rs35255016	-0.575306	1.85667	0.756668	0.894938	SLC32A1
Female reproductive traits	Age at menarche	Endometriosis	rs11039266	0.538641	1.74392	0.757422	0.894938	NDUFS3
Female reproductive traits	Age at menarche	Endometriosis	rs9594366	-0.544824	1.78917	0.760738	0.894938	MIR4305
Female reproductive traits	Age at menarche	Endometriosis	rs7161194	0.5347	1.76575	0.762029	0.894938	MIR377
Female reproductive traits	Age at menarche	Endometriosis	rs842548	-0.652903	2.19238	0.765852	0.894938	NUP35
Female reproductive traits	Age at menarche	Endometriosis	rs2613766	0.634733	2.19983	0.772935	0.894938	KDM4B
Female reproductive traits	Age at menarche	Endometriosis	rs12878738	0.440341	1.58928	0.781726	0.894938	SIX6
Female reproductive traits	Age at menarche	Endometriosis	rs2123990	0.396731	1.43815	0.782654	0.894938	LMO1
Female reproductive traits	Age at menarche	Endometriosis	rs61779781	-0.468826	1.74136	0.787752	0.894938	LEPR
Female reproductive traits	Age at menarche	Endometriosis	rs2046548	0.501204	1.94145	0.796283	0.894938	TYRP1
Female reproductive traits	Age at menarche	Endometriosis	rs3827103	0.494003	1.96266	0.801272	0.894938	MC3R
Female reproductive traits	Age at menarche	Endometriosis	rs9696767	-0.540979	2.1967	0.805474	0.894938	LOC101927847
Female reproductive traits	Age at menarche	Endometriosis	rs1005579	-0.489013	2.00189	0.807018	0.894938	PPM1F
Female reproductive traits	Age at menarche	Endometriosis	rs9542595	0.509273	2.0903	0.807512	0.894938	LINC00348
Female reproductive traits	Age at menarche	Endometriosis	rs7132908	-0.438832	1.82498	0.809975	0.894938	BCDIN3D
Female reproductive traits	Age at menarche	Endometriosis	rs246180	-0.222479	1.09179	0.83853	0.920054	MIR193BHG
Female reproductive traits	Age at menarche	Endometriosis	rs116250833	0.559994	2.88933	0.846321	0.922198	CNTN4
Female reproductive traits	Age at menarche	Endometriosis	rs9616551	-0.315846	1.74979	0.856756	0.927174	MIR3667
Female reproductive traits	Age at menarche	Endometriosis	rs7073746	-0.305922	1.89523	0.871765	0.931368	NRBF2
Female reproductive traits	Age at menarche	Endometriosis	rs2668767	0.169632	1.07434	0.87454	0.931368	SKOR2
Female reproductive traits	Age at menarche	Endometriosis	rs62023121	0.197646	1.67152	0.905875	0.954188	MIR3175
Female reproductive traits	Age at menarche	Endometriosis	rs12607903	-0.126671	1.26671	0.920344	0.959729	DLGAP1-AS3
Female reproductive traits	Age at menarche	Endometriosis	rs2067711	-0.22096	2.35164	0.925141	0.959729	CYLC2
Female reproductive traits	Age at menarche	Endometriosis	rs55749651	-0.187298	2.11272	0.929358	0.959729	SENP6
Female reproductive traits	Age at menarche	Endometriosis	rs36087932	0.164453	2.42569	0.945948	0.970518	TRPC7-AS2
Female reproductive traits	Age at menarche	Endometriosis	rs10861880	0.105911	2.09377	0.959657	0.971606	WSCD2
Female reproductive traits	Age at menarche	Endometriosis	rs34768269	-0.100232	2.04224	0.960856	0.971606	LINC01979
Female reproductive traits	Age at menarche	Endometriosis	rs556493	-0.0864189	1.99549	0.965457	0.971606	STXBP5-AS1
Female reproductive traits	Age at menarche	Endometriosis	rs12550650	-0.0172945	1.47003	0.990613	0.990613	CSMD1
Female reproductive traits	Age at menopause	Endometriosis	rs11031005	-4.03849	0.606232	2.70804e-11	2.356e-09	FSHB
Female reproductive traits	Age at menopause	Endometriosis	rs2524119	3.10281	1.19144	0.00920782	0.345482	LINC02571
Female reproductive traits	Age at menopause	Endometriosis	rs6470643	-3.05416	1.21601	0.0120176	0.345482	LINC00976
Female reproductive traits	Age at menopause	Endometriosis	rs4049337	2.75462	1.14225	0.0158842	0.345482	PHKG1
Female reproductive traits	Age at menopause	Endometriosis	rs10813912	2.1585	1.09332	0.0483517	0.480691	APTX
Female reproductive traits	Age at menopause	Endometriosis	rs6667957	-2.02878	1.05481	0.0544351	0.480691	ADSS2
Female reproductive traits	Age at menopause	Endometriosis	rs6584351	2.22281	1.24086	0.073239	0.480691	CHUK
Female reproductive traits	Age at menopause	Endometriosis	rs6912979	1.86698	1.05287	0.0761899	0.480691	WTAP
Female reproductive traits	Age at menopause	Endometriosis	rs156520	-2.05726	1.17557	0.0801183	0.480691	RBM46
Female reproductive traits	Age at menopause	Endometriosis	rs10476835	2.11089	1.21637	0.0826685	0.480691	SPRY4
Female reproductive traits	Age at menopause	Endometriosis	rs12046563	-2.3626	1.36197	0.082795	0.480691	YBX1
Female reproductive traits	Age at menopause	Endometriosis	rs7845046	-1.963	1.14406	0.0861972	0.480691	UBE2V2
Female reproductive traits	Age at menopause	Endometriosis	rs78080415	2.39918	1.40399	0.0874823	0.480691	MFSD4B
Female reproductive traits	Age at menopause	Endometriosis	rs349306	-1.02654	0.601829	0.0880647	0.480691	ARID3A
Female reproductive traits	Age at menopause	Endometriosis	rs10854167	1.31961	0.787713	0.0938869	0.480691	DIDO1
Female reproductive traits	Age at menopause	Endometriosis	rs58279426	0.619967	0.374348	0.0976962	0.480691	UIMC1
Female reproductive traits	Age at menopause	Endometriosis	rs4491723	1.43545	0.868994	0.0985648	0.480691	RIF1
Female reproductive traits	Age at menopause	Endometriosis	rs6500437	-1.21263	0.736039	0.0994533	0.480691	VPS9D1
Female reproductive traits	Age at menopause	Endometriosis	rs1655907	1.78679	1.12234	0.111379	0.509999	HCP5B
Female reproductive traits	Age at menopause	Endometriosis	rs17820747	-1.64039	1.15136	0.15423	0.614113	MIR558
Female reproductive traits	Age at menopause	Endometriosis	rs4668354	-1.12122	0.796355	0.159148	0.614113	GORASP2
Female reproductive traits	Age at menopause	Endometriosis	rs809673	-0.855678	0.613595	0.163157	0.614113	NRBP1
Female reproductive traits	Age at menopause	Endometriosis	rs7589040	-3.72184	2.70016	0.168086	0.614113	CCNT2-AS1
Female reproductive traits	Age at menopause	Endometriosis	rs112217463	1.02293	0.744434	0.16941	0.614113	INO80
Female reproductive traits	Age at menopause	Endometriosis	rs3803756	1.3737	1.0626	0.196089	0.682389	MSI2
Female reproductive traits	Age at menopause	Endometriosis	rs7087644	1.05423	0.843382	0.2113	0.707041	MIR3157
Female reproductive traits	Age at menopause	Endometriosis	rs55848327	-1.33189	1.1013	0.226514	0.71732	USP3
Female reproductive traits	Age at menopause	Endometriosis	rs11571818	1.37131	1.14453	0.230862	0.71732	N4BP2L1
Female reproductive traits	Age at menopause	Endometriosis	rs28797500	0.393585	0.351035	0.262198	0.74438	EIF4EBP1
Female reproductive traits	Age at menopause	Endometriosis	rs74742883	1.10358	0.984531	0.262324	0.74438	STAG3
Female reproductive traits	Age at menopause	Endometriosis	rs6961014	-1.14309	1.02603	0.265239	0.74438	TNPO3
Female reproductive traits	Age at menopause	Endometriosis	rs6139074	1.08985	1.04091	0.295089	0.802274	DEFB125
Female reproductive traits	Age at menopause	Endometriosis	rs34811474	1.2809	1.25578	0.307728	0.811284	ANAPC4
Female reproductive traits	Age at menopause	Endometriosis	rs10998203	0.717513	0.792312	0.365151	0.890657	DNA2
Female reproductive traits	Age at menopause	Endometriosis	rs6011452	0.587083	0.654353	0.369614	0.890657	SLCO4A1-AS1
Female reproductive traits	Age at menopause	Endometriosis	rs12609254	0.83202	0.932335	0.372176	0.890657	PPP5C
Female reproductive traits	Age at menopause	Endometriosis	rs9613667	-1.1056	1.25616	0.378785	0.890657	HSCB
Female reproductive traits	Age at menopause	Endometriosis	rs345985	0.908942	1.07649	0.398469	0.902105	TIPARP
Female reproductive traits	Age at menopause	Endometriosis	rs507926	-0.991608	1.18926	0.404392	0.902105	RAD18
Female reproductive traits	Age at menopause	Endometriosis	rs9818740	-0.829619	1.08461	0.444331	0.930965	MSL2
Female reproductive traits	Age at menopause	Endometriosis	rs2624847	-0.838276	1.09907	0.445635	0.930965	SEMA3F
Female reproductive traits	Age at menopause	Endometriosis	rs419128	0.598188	0.790873	0.449431	0.930965	TENT4A
Female reproductive traits	Age at menopause	Endometriosis	rs28416520	0.516252	0.718264	0.472295	0.955574	FZD10
Female reproductive traits	Age at menopause	Endometriosis	rs76928871	-0.604468	0.892753	0.498353	0.956282	MSH6
Female reproductive traits	Age at menopause	Endometriosis	rs746748	0.897982	1.39124	0.518633	0.956282	PYGB
Female reproductive traits	Age at menopause	Endometriosis	rs9438982	0.369084	0.572717	0.519287	0.956282	GJA9-MYCBP
Female reproductive traits	Age at menopause	Endometriosis	rs7661090	0.867116	1.40552	0.537277	0.956282	NKX3-2
Female reproductive traits	Age at menopause	Endometriosis	rs72708144	-1.02387	1.67527	0.541089	0.956282	H2BC20P
Female reproductive traits	Age at menopause	Endometriosis	rs2519673	0.582581	0.959765	0.543848	0.956282	NAMPT
Female reproductive traits	Age at menopause	Endometriosis	rs2688194	-0.519614	0.878124	0.554031	0.956282	FAXDC2
Female reproductive traits	Age at menopause	Endometriosis	rs12132692	-0.680517	1.20456	0.572109	0.956282	SELE
Female reproductive traits	Age at menopause	Endometriosis	rs7827991	0.800364	1.4258	0.574563	0.956282	ZNF704
Female reproductive traits	Age at menopause	Endometriosis	rs17680522	-0.669503	1.21806	0.582563	0.956282	USP7
Female reproductive traits	Age at menopause	Endometriosis	rs4821798	-0.292288	0.616797	0.635585	0.967469	FAM227A
Female reproductive traits	Age at menopause	Endometriosis	rs12503643	-0.229014	0.562903	0.684122	0.967469	ACSL1
Female reproductive traits	Age at menopause	Endometriosis	rs9307242	-0.36455	0.938991	0.697842	0.967469	H2AZ1-DT
Female reproductive traits	Age at menopause	Endometriosis	rs251723	-0.185657	0.498954	0.709824	0.967469	RSL1D1
Female reproductive traits	Age at menopause	Endometriosis	rs74701710	-0.477831	1.31765	0.716876	0.967469	MCM10
Female reproductive traits	Age at menopause	Endometriosis	rs60907808	-0.304194	0.883289	0.730555	0.967469	ZNF728
Female reproductive traits	Age at menopause	Endometriosis	rs6736096	-0.397786	1.26297	0.752792	0.967469	PECR
Female reproductive traits	Age at menopause	Endometriosis	rs2844466	0.175823	0.559244	0.753222	0.967469	MIR6832
Female reproductive traits	Age at menopause	Endometriosis	rs200448	-0.358141	1.1814	0.761776	0.967469	THAP3
Female reproductive traits	Age at menopause	Endometriosis	rs2241522	0.360954	1.21706	0.766789	0.967469	PLA2G4B
Female reproductive traits	Age at menopause	Endometriosis	rs2941506	0.211355	0.719677	0.769002	0.967469	PNMT
Female reproductive traits	Age at menopause	Endometriosis	rs4782369	0.243218	0.899574	0.786875	0.967469	MIR5189
Female reproductive traits	Age at menopause	Endometriosis	rs9915489	0.146927	0.599187	0.806293	0.967469	VAT1
Female reproductive traits	Age at menopause	Endometriosis	rs72814771	0.23096	0.974487	0.812652	0.967469	NSG2
Female reproductive traits	Age at menopause	Endometriosis	rs10937153	0.171886	0.759624	0.820986	0.967469	YEATS2-AS1
Female reproductive traits	Age at menopause	Endometriosis	rs888368	-0.256891	1.14024	0.821749	0.967469	LOC101929679
Female reproductive traits	Age at menopause	Endometriosis	rs7779	-0.280966	1.30198	0.829144	0.967469	LINC01341
Female reproductive traits	Age at menopause	Endometriosis	rs1565909	0.0818181	0.405882	0.840244	0.967469	MRPS18C
Female reproductive traits	Age at menopause	Endometriosis	rs34962991	-0.0549035	0.272484	0.840313	0.967469	TMEM150B
Female reproductive traits	Age at menopause	Endometriosis	rs7778113	0.17162	0.915309	0.851269	0.967469	TNRC18
Female reproductive traits	Age at menopause	Endometriosis	rs1790123	-0.152759	0.95114	0.872404	0.967469	PITPNM2
Female reproductive traits	Age at menopause	Endometriosis	rs536092	0.150948	1.06503	0.887291	0.967469	SPATA2
Female reproductive traits	Age at menopause	Endometriosis	rs62156695	-0.0765017	0.680709	0.910518	0.967469	LINC01829
Female reproductive traits	Age at menopause	Endometriosis	rs17856037	0.163559	1.56801	0.916923	0.967469	EAPP
Female reproductive traits	Age at menopause	Endometriosis	rs6830848	0.0661457	0.724727	0.927278	0.967469	FRYL
Female reproductive traits	Age at menopause	Endometriosis	rs55707872	-0.0706722	0.780221	0.927827	0.967469	POMGNT1
Female reproductive traits	Age at menopause	Endometriosis	rs9313736	0.073175	0.827196	0.92951	0.967469	RNF44
Female reproductive traits	Age at menopause	Endometriosis	rs17646517	0.0851995	0.995856	0.931821	0.967469	TOPAZ1
Female reproductive traits	Age at menopause	Endometriosis	rs9788714	0.0489193	0.591691	0.934108	0.967469	FANCI
Female reproductive traits	Age at menopause	Endometriosis	rs4495657	-0.0365339	0.809835	0.964017	0.975612	KIAA1614-AS1
Female reproductive traits	Age at menopause	Endometriosis	rs73037453	-0.0492158	1.2834	0.96941	0.975612	FAAP24
Female reproductive traits	Age at menopause	Endometriosis	rs112190116	-0.0315367	1.0316	0.975612	0.975612	ARHGEF34P
Female reproductive traits	Length of menstrual cycle	Endometriosis	rs11031006	-1.80605	0.270433	2.41627e-11	2.41627e-10	FSHB
Female reproductive traits	Length of menstrual cycle	Endometriosis	rs1702119	-2.24418	0.712798	0.00164161	0.00820807	DNAJB8-AS1
Female reproductive traits	Length of menstrual cycle	Endometriosis	rs6670899	1.05648	0.52616	0.0446534	0.0893067	NR5A2
Female reproductive traits	Length of menstrual cycle	Endometriosis	rs13261573	-0.851674	0.531594	0.109131	0.181884	GNRH1
Female reproductive traits	Length of menstrual cycle	Endometriosis	rs17416354	-0.841314	0.609475	0.167466	0.239237	RHBDD1
Female reproductive traits	Length of menstrual cycle	Endometriosis	rs568157	0.963338	0.740804	0.193466	0.241832	PGR
Female reproductive traits	Length of menstrual cycle	Endometriosis	rs9402730	-0.71627	0.787897	0.363302	0.403669	AHI1
Female reproductive traits	Length of menstrual cycle	Endometriosis	rs4930039	-0.498224	0.728746	0.494181	0.494181	MIR483
Female reproductive traits	Excessive and frequent menstruation with regular cycle	Endometriosis	rs12278989	99.9103	14.9979	2.70804e-11	2.70804e-11	ARL14EP
